# Supplementary material for: Fluorescence Detection of Pyrene-Stained Bacillus amyloliquefaciens MHR24 in Tomato (Solanum lycopersicum L.) Stem Tissues
Source: Int J Mol Sci. 2026 Apr 30;27(9):4013. doi: 10.3390/ijms27094013 (PMC13163631; doi:10.3390/ijms27094013)
Supplement: Supplementary file 1 [file ijms-27-04013-s001.zip]

Archive with 1 entries (1 files):
- ijms-4255237-supplementary.pdf
